# Supplementary material for: (E,E)-2,5-Bis(4-tert-butyl­benzyl­idene)­cyclo­penta­none
Source: Acta Crystallogr Sect E Struct Rep Online. 2008 Aug 13;64(Pt 9):o1755. doi: 10.1107/S1600536808025543 (PMC2960633; doi:10.1107/S1600536808025543)
Supplement: Supplementary file 1 [file e-64-o1755-sup1.cif]

##############################################################################
###                                                                        ###
###        Electronic paper (Acta Crystallographica Section E)             ###
###                                                                        ###
##############################################################################
#                                                                            #
# This CIF contains the data in a paper accepted for publication in Acta     #
# Crystallographica Section E. It conforms to the requirements of Notes      #
# for Authors for Section E, and has been peer reviewed under the auspices   #
# of the IUCr Commission on Journals.                                        #
#                                                                            #
# Full details of the Crystallographic Information File format               #
# are given in the paper "The Crystallographic Information File (CIF):       #
# a New Standard Archive File for Crystallography" by S. R. Hall, F. H.      #
# Allen and I. D. Brown [Acta Cryst. (1991), A47, 655-685].                  #
#                                                                            #
# The current version of the core CIF dictionary is obtainable from          #
# ftp://ftp.iucr.org/pub/cif_core.dic. The current version number is 2.4.    #
#                                                                            #
# Software is freely available for graphical display of the structure(s) in  #
# this CIF.  For information consult the CIF home page http://www.iucr.org/  #
# cif/home.html                                                              #
#                                                                            #
# This file may be used for bona fide research purposes within the           #
# scientific community so long as proper attribution is given to the journal # 
# article from which it was obtained.                                        #
#                                                                            #
##############################################################################
                                             
data_I
_audit_creation_method     SHELXL-97
_chemical_name_systematic
;
(E,E)-2,5-Bis(4-<i>tert</i>-butylbenzylidene)cyclopentanone
;
_chemical_name_common     ?
_chemical_formula_moiety     'C27 H32 O'
_chemical_formula_sum     'C27 H32 O'
_chemical_formula_iupac     'C27 H32 O'
_chemical_formula_weight     372.53
_chemical_melting_point     ?
_symmetry_cell_setting     Monoclinic
_symmetry_space_group_name_H-M     'C 2/c'
_symmetry_space_group_name_Hall     '-C 2yc'
loop_
    _symmetry_equiv_pos_as_xyz
    'x, y, z'
    '-x, y, -z+1/2'
    'x+1/2, y+1/2, z'
    '-x+1/2, y+1/2, -z+1/2'
    '-x, -y, -z'
    'x, -y, z-1/2'
    '-x+1/2, -y+1/2, -z'
    'x+1/2, -y+1/2, z-1/2'
_cell_length_a     41.246(7)
_cell_length_b     6.2930(10)
_cell_length_c     43.001(7)
_cell_angle_alpha     90.00
_cell_angle_beta     94.243(4)
_cell_angle_gamma     90.00
_cell_volume     11131(3)
_cell_formula_units_Z     20
_cell_measurement_reflns_used     2156
_cell_measurement_theta_min     5.282
_cell_measurement_theta_max     40.814
_cell_measurement_temperature     293(2)
_exptl_crystal_description     prism
_exptl_crystal_colour     yellow
_exptl_crystal_size_max     0.497
_exptl_crystal_size_mid     0.411
_exptl_crystal_size_min     0.176
_exptl_crystal_density_diffrn     1.111
_exptl_crystal_density_meas     ?
_exptl_crystal_density_method     'not measured'
_exptl_crystal_F_000     4040
_exptl_absorpt_coefficient_mu     0.065
_exptl_absorpt_correction_type     multi-scan
_exptl_absorpt_process_details     '(SADABS; Bruker, 2002)'
_exptl_absorpt_correction_T_min     0.76060
_exptl_absorpt_correction_T_max     1.00000
_exptl_special_details
;
;
_diffrn_ambient_temperature     293(2)
_diffrn_radiation_type     MoK\a
_diffrn_radiation_wavelength     0.71073
_diffrn_radiation_source     'fine-focus sealed tube'
_diffrn_radiation_monochromator     graphite
_diffrn_measurement_device_type     'Bruker SMART CCD'
_diffrn_measurement_method     '\f and \w'
_diffrn_detector_area_resol_mean     ?
_diffrn_reflns_number     28046
_diffrn_reflns_av_R_equivalents     0.1284
_diffrn_reflns_av_sigmaI/netI     0.1307
_diffrn_reflns_theta_min     1.90
_diffrn_reflns_theta_max     25.50
_diffrn_reflns_theta_full     25.50
_diffrn_measured_fraction_theta_max     0.998
_diffrn_measured_fraction_theta_full     0.998
_diffrn_reflns_limit_h_min     -49
_diffrn_reflns_limit_h_max     36
_diffrn_reflns_limit_k_min     -7
_diffrn_reflns_limit_k_max     7
_diffrn_reflns_limit_l_min     -48
_diffrn_reflns_limit_l_max     52
_diffrn_standards_number     ?
_diffrn_standards_interval_count     ?
_diffrn_standards_interval_time     ?
_diffrn_standards_decay_%     ?
_refine_special_details
;
Refinement of <i>F</i>^2^ against ALL reflections. The weighted <i>R</i>-factor
<i>wR</i> and goodness of fit <i>S</i> are based on <i>F</i>^2^, conventional
<i>R</i>-factors <i>R</i> are based on <i>F</i>, with <i>F</i> set to zero for
negative <i>F</i>^2^. The threshold expression of <i>F</i>^2^ >
\s(<i>F</i>^2^) is used only for calculating <i>R</i>-factors(gt) <i>etc</i>.
and is not relevant to the choice of reflections for refinement.
<i>R</i>-factors based on <i>F</i>^2^ are statistically about twice as large
as those based on <i>F</i>, and <i>R</i>- factors based on ALL data will be
even larger.
;
_reflns_number_total     10373
_reflns_number_gt     4318
_reflns_threshold_expression     I>2\s(I)
_refine_ls_structure_factor_coef     Fsqd
_refine_ls_matrix_type     full
_refine_ls_R_factor_all     0.1631
_refine_ls_R_factor_gt     0.0683
_refine_ls_wR_factor_gt     0.1461
_refine_ls_wR_factor_ref     0.1803
_refine_ls_goodness_of_fit_ref     0.856
_refine_ls_restrained_S_all     0.856
_refine_ls_number_reflns     10373
_refine_ls_number_parameters     648
_refine_ls_number_restraints     0
_refine_ls_hydrogen_treatment     constr
_refine_ls_weighting_scheme     calc
_refine_ls_weighting_details
                 'calc w=1/[\s^2^(Fo^2^)+(0.0573P)^2^] where P=(Fo^2^+2Fc^2^)/3'
_atom_sites_solution_hydrogens     geom
_atom_sites_solution_primary     direct
_atom_sites_solution_secondary     difmap
_refine_ls_shift/su_max     0.011
_refine_ls_shift/su_mean     0.001
_refine_diff_density_max     0.199
_refine_diff_density_min     -0.182
_refine_ls_extinction_method     'SHELXL97 (Sheldrick, 2008)'
_refine_ls_extinction_coef     0.00016(4)
_refine_ls_extinction_expression
                                  'Fc^*^=kFc[1+0.001xFc^2^\l^3^/sin(2\q)]^-1/4^'
loop_
    _atom_type_symbol
    _atom_type_description
    _atom_type_scat_dispersion_real
    _atom_type_scat_dispersion_imag
    _atom_type_scat_source
    'C' 'C' 0.0033 0.0016
                         'International Tables Vol C Tables 4.2.6.8 and 6.1.1.4'
    'H' 'H' 0.0000 0.0000
                         'International Tables Vol C Tables 4.2.6.8 and 6.1.1.4'
    'O' 'O' 0.0106 0.0060
                         'International Tables Vol C Tables 4.2.6.8 and 6.1.1.4'
_computing_data_collection     'SMART (Bruker, 2002)'
_computing_cell_refinement     'SAINT (Bruker, 2002)'
_computing_data_reduction     'SAINT (Bruker, 2002)'
_computing_structure_solution     'SHELXS97 (Sheldrick, 2008)'
_computing_structure_refinement     'SHELXL97 (Sheldrick, 2008)'
_computing_molecular_graphics     'SHELXTL (Sheldrick, 2008)'
_computing_publication_material     'SHELXTL (Sheldrick, 2008)'
loop_
    _atom_site_type_symbol
    _atom_site_label
    _atom_site_fract_x
    _atom_site_fract_y
    _atom_site_fract_z
    _atom_site_U_iso_or_equiv
    _atom_site_adp_type
    _atom_site_calc_flag
    _atom_site_refinement_flags
    _atom_site_occupancy
    _atom_site_disorder_assembly
    _atom_site_disorder_group
    O O1 0.29393(5) 0.4048(3) 0.07533(6) 0.0780(7) Uani d . 1 . .
    O O2 0.39495(5) 0.5016(3) 0.17171(6) 0.0781(7) Uani d . 1 . .
    O O3 0.5000 0.4826(5) 0.2500 0.150(2) Uani d S 1 . .
    C C1 0.29711(7) 0.5803(5) 0.06428(7) 0.0541(8) Uani d . 1 . .
    C C2 0.27036(7) 0.7186(5) 0.05130(7) 0.0518(8) Uani d . 1 . .
    C C3 0.28460(7) 0.9189(5) 0.03993(7) 0.0564(8) Uani d . 1 . .
    H H3A 0.2770 1.0396 0.0514 0.068 Uiso calc R 1 . .
    H H3B 0.2782 0.9391 0.0180 0.068 Uiso calc R 1 . .
    C C4 0.32163(7) 0.9001(5) 0.04504(7) 0.0609(9) Uani d . 1 . .
    H H4A 0.3314 0.9010 0.0252 0.073 Uiso calc R 1 . .
    H H4B 0.3305 1.0176 0.0576 0.073 Uiso calc R 1 . .
    C C5 0.32819(7) 0.6937(4) 0.06157(7) 0.0498(8) Uani d . 1 . .
    C C6 0.35604(7) 0.6012(5) 0.07231(7) 0.0560(8) Uani d . 1 . .
    H H6 0.3533 0.4710 0.0820 0.067 Uiso calc R 1 . .
    C C7 0.38955(7) 0.6671(5) 0.07152(7) 0.0504(8) Uani d . 1 . .
    C C8 0.39985(8) 0.8547(5) 0.05871(8) 0.0693(10) Uani d . 1 . .
    H H8 0.3844 0.9530 0.0512 0.083 Uiso calc R 1 . .
    C C9 0.43234(8) 0.9011(5) 0.05671(7) 0.0662(10) Uani d . 1 . .
    H H9 0.4380 1.0308 0.0483 0.079 Uiso calc R 1 . .
    C C10 0.45680(7) 0.7603(5) 0.06689(7) 0.0501(8) Uani d . 1 . .
    C C11 0.44633(8) 0.5780(5) 0.08082(8) 0.0676(10) Uani d . 1 . .
    H H11 0.4618 0.4827 0.0893 0.081 Uiso calc R 1 . .
    C C12 0.41393(8) 0.5305(5) 0.08281(8) 0.0669(10) Uani d . 1 . .
    H H12 0.4083 0.4032 0.0920 0.080 Uiso calc R 1 . .
    C C13 0.23963(7) 0.6558(5) 0.05233(7) 0.0569(9) Uani d . 1 . .
    H H13 0.2373 0.5182 0.0597 0.068 Uiso calc R 1 . .
    C C14 0.20898(7) 0.7645(5) 0.04394(7) 0.0521(8) Uani d . 1 . .
    C C15 0.20580(8) 0.9549(5) 0.02837(8) 0.0651(9) Uani d . 1 . .
    H H15 0.2242 1.0205 0.0216 0.078 Uiso calc R 1 . .
    C C16 0.17589(8) 1.0512(5) 0.02251(8) 0.0691(10) Uani d . 1 . .
    H H16 0.1746 1.1799 0.0119 0.083 Uiso calc R 1 . .
    C C17 0.14765(7) 0.9602(5) 0.03214(7) 0.0516(8) Uani d . 1 . .
    C C18 0.15075(8) 0.7686(5) 0.04666(8) 0.0693(10) Uani d . 1 . .
    H H18 0.1322 0.7016 0.0530 0.083 Uiso calc R 1 . .
    C C19 0.18059(8) 0.6705(5) 0.05234(8) 0.0683(10) Uani d . 1 . .
    H H19 0.1816 0.5382 0.0620 0.082 Uiso calc R 1 . .
    C C20 0.49193(7) 0.8047(5) 0.06146(7) 0.0586(9) Uani d . 1 . .
    C C21 0.50018(8) 1.0402(6) 0.06386(8) 0.0873(12) Uani d . 1 . .
    H H21A 0.4866 1.1179 0.0487 0.121 Uiso calc R 1 . .
    H H21B 0.5226 1.0609 0.0600 0.121 Uiso calc R 1 . .
    H H21C 0.4965 1.0905 0.0844 0.121 Uiso calc R 1 . .
    C C22 0.49753(8) 0.7297(6) 0.02807(7) 0.0924(13) Uani d . 1 . .
    H H22A 0.4935 0.5797 0.0264 0.129 Uiso calc R 1 . .
    H H22B 0.5196 0.7589 0.0237 0.129 Uiso calc R 1 . .
    H H22C 0.4830 0.8039 0.0134 0.129 Uiso calc R 1 . .
    C C23 0.51543(7) 0.6833(5) 0.08448(8) 0.0813(11) Uani d . 1 . .
    H H23A 0.5115 0.7228 0.1054 0.112 Uiso calc R 1 . .
    H H23B 0.5374 0.7180 0.0806 0.112 Uiso calc R 1 . .
    H H23C 0.5121 0.5333 0.0818 0.112 Uiso calc R 1 . .
    C C24 0.11478(7) 1.0750(5) 0.02828(7) 0.0600(9) Uani d . 1 . .
    C C25 0.11316(9) 1.2364(6) 0.00167(8) 0.0994(13) Uani d . 1 . .
    H H25A 0.0917 1.2959 -0.0009 0.129 Uiso calc R 1 . .
    H H25B 0.1181 1.1670 -0.0173 0.129 Uiso calc R 1 . .
    H H25C 0.1286 1.3477 0.0065 0.129 Uiso calc R 1 . .
    C C26 0.08709(8) 0.9174(6) 0.02227(10) 0.1145(16) Uani d . 1 . .
    H H26A 0.0856 0.8292 0.0403 0.132 Uiso calc R 1 . .
    H H26B 0.0912 0.8303 0.0046 0.132 Uiso calc R 1 . .
    H H26C 0.0671 0.9933 0.0180 0.132 Uiso calc R 1 . .
    C C27 0.10989(8) 1.1952(5) 0.05843(8) 0.0823(11) Uani d . 1 . .
    H H27A 0.1092 1.0959 0.0753 0.113 Uiso calc R 1 . .
    H H27B 0.0898 1.2729 0.0562 0.113 Uiso calc R 1 . .
    H H27C 0.1276 1.2922 0.0628 0.113 Uiso calc R 1 . .
    C C28 0.39418(8) 0.6813(5) 0.16108(7) 0.0569(9) Uani d . 1 . .
    C C29 0.36451(8) 0.8006(5) 0.14964(7) 0.0530(8) Uani d . 1 . .
    C C30 0.37431(7) 1.0141(5) 0.13873(7) 0.0610(9) Uani d . 1 . .
    H H30A 0.3645 1.1246 0.1507 0.073 Uiso calc R 1 . .
    H H30B 0.3673 1.0331 0.1169 0.073 Uiso calc R 1 . .
    C C31 0.41147(7) 1.0257(5) 0.14342(7) 0.0598(9) Uani d . 1 . .
    H H31A 0.4208 1.0478 0.1236 0.072 Uiso calc R 1 . .
    H H31B 0.4180 1.1422 0.1572 0.072 Uiso calc R 1 . .
    C C32 0.42270(8) 0.8190(5) 0.15740(7) 0.0525(8) Uani d . 1 . .
    C C33 0.45271(8) 0.7498(5) 0.16590(7) 0.0591(9) Uani d . 1 . .
    H H33 0.4536 0.6132 0.1742 0.071 Uiso calc R 1 . .
    C C34 0.48430(8) 0.8524(5) 0.16440(7) 0.0572(9) Uani d . 1 . .
    C C35 0.48909(8) 1.0564(5) 0.15346(8) 0.0651(9) Uani d . 1 . .
    H H35 0.4712 1.1402 0.1474 0.078 Uiso calc R 1 . .
    C C36 0.51997(9) 1.1379(5) 0.15140(8) 0.0693(10) Uani d . 1 . .
    H H36 0.5221 1.2766 0.1444 0.083 Uiso calc R 1 . .
    C C37 0.54771(8) 1.0213(6) 0.15933(7) 0.0596(9) Uani d . 1 . .
    C C38 0.54279(8) 0.8225(6) 0.17108(8) 0.0700(10) Uani d . 1 . .
    H H38 0.5608 0.7416 0.1778 0.084 Uiso calc R 1 . .
    C C39 0.51227(8) 0.7368(5) 0.17340(7) 0.0656(9) Uani d . 1 . .
    H H39 0.5103 0.5996 0.1811 0.079 Uiso calc R 1 . .
    C C40 0.33520(8) 0.7134(5) 0.15129(7) 0.0575(9) Uani d . 1 . .
    H H40 0.3354 0.5726 0.1579 0.069 Uiso calc R 1 . .
    C C41 0.30296(8) 0.8035(5) 0.14442(7) 0.0542(8) Uani d . 1 . .
    C C42 0.29618(8) 0.9955(5) 0.13020(7) 0.0650(9) Uani d . 1 . .
    H H42 0.3131 1.0715 0.1223 0.078 Uiso calc R 1 . .
    C C43 0.26539(8) 1.0797(5) 0.12713(7) 0.0621(9) Uani d . 1 . .
    H H43 0.2621 1.2104 0.1173 0.075 Uiso calc R 1 . .
    C C44 0.23909(7) 0.9745(5) 0.13833(6) 0.0487(8) Uani d . 1 . .
    C C45 0.24561(8) 0.7785(5) 0.15148(8) 0.0692(10) Uani d . 1 . .
    H H45 0.2286 0.7013 0.1589 0.083 Uiso calc R 1 . .
    C C46 0.27610(8) 0.6926(5) 0.15411(8) 0.0697(10) Uani d . 1 . .
    H H46 0.2791 0.5573 0.1625 0.084 Uiso calc R 1 . .
    C C47 0.58159(8) 1.1126(6) 0.15588(8) 0.0694(10) Uani d . 1 . .
    C C48 0.58196(9) 1.2481(8) 0.12684(10) 0.116(2) Uani d . 1 . .
    H H48A 0.5704 1.3778 0.1298 0.133 Uiso calc R 1 . .
    H H48B 0.5717 1.1721 0.1094 0.133 Uiso calc R 1 . .
    H H48C 0.6040 1.2803 0.1229 0.133 Uiso calc R 1 . .
    C C49 0.60698(9) 0.9422(7) 0.15397(13) 0.115(2) Uani d . 1 . .
    H H49A 0.6092 0.8657 0.1733 0.132 Uiso calc R 1 . .
    H H49B 0.6274 1.0063 0.1500 0.132 Uiso calc R 1 . .
    H H49C 0.6005 0.8460 0.1373 0.132 Uiso calc R 1 . .
    C C50 0.59097(9) 1.2498(6) 0.18397(10) 0.1174(16) Uani d . 1 . .
    H H50A 0.5930 1.1627 0.2023 0.136 Uiso calc R 1 . .
    H H50B 0.5745 1.3556 0.1861 0.136 Uiso calc R 1 . .
    H H50C 0.6114 1.3181 0.1813 0.136 Uiso calc R 1 . .
    C C51 0.20573(7) 1.0771(5) 0.13858(7) 0.0539(8) Uani d . 1 . .
    C C52 0.19933(8) 1.2366(5) 0.11190(8) 0.0842(11) Uani d . 1 . .
    H H52A 0.2155 1.3465 0.1136 0.116 Uiso calc R 1 . .
    H H52B 0.1782 1.2984 0.1131 0.116 Uiso calc R 1 . .
    H H52C 0.2003 1.1649 0.0923 0.116 Uiso calc R 1 . .
    C C53 0.17837(8) 0.9136(6) 0.13635(9) 0.0906(12) Uani d . 1 . .
    H H53A 0.1798 0.8295 0.1179 0.126 Uiso calc R 1 . .
    H H53B 0.1578 0.9854 0.1354 0.126 Uiso calc R 1 . .
    H H53C 0.1803 0.8230 0.1543 0.126 Uiso calc R 1 . .
    C C54 0.20421(8) 1.1991(5) 0.16945(8) 0.0819(11) Uani d . 1 . .
    H H54A 0.2071 1.1016 0.1866 0.113 Uiso calc R 1 . .
    H H54B 0.1835 1.2676 0.1699 0.113 Uiso calc R 1 . .
    H H54C 0.2211 1.3041 0.1711 0.113 Uiso calc R 1 . .
    C C55 0.5000 0.6744(8) 0.2500 0.0757(15) Uani d S 1 . .
    C C56 0.47090(8) 0.8110(5) 0.24588(7) 0.0558(8) Uani d . 1 . .
    C C57 0.48172(6) 1.0344(4) 0.24519(7) 0.0578(9) Uani d . 1 . .
    H H57A 0.4701 1.1193 0.2596 0.069 Uiso calc R 1 . .
    H H57B 0.4776 1.0929 0.2244 0.069 Uiso calc R 1 . .
    C C58 0.44126(8) 0.7242(5) 0.24475(7) 0.0621(9) Uani d . 1 . .
    H H58 0.4408 0.5766 0.2457 0.075 Uiso calc R 1 . .
    C C59 0.40947(8) 0.8272(5) 0.24219(7) 0.0541(8) Uani d . 1 . .
    C C60 0.38304(8) 0.7181(5) 0.25263(8) 0.0692(10) Uani d . 1 . .
    H H60 0.3861 0.5811 0.2604 0.083 Uiso calc R 1 . .
    C C61 0.35248(8) 0.8073(5) 0.25171(8) 0.0694(10) Uani d . 1 . .
    H H61 0.3356 0.7305 0.2595 0.083 Uiso calc R 1 . .
    C C62 0.34621(7) 1.0063(5) 0.23968(7) 0.0508(8) Uani d . 1 . .
    C C63 0.37253(8) 1.1119(5) 0.22831(7) 0.0576(9) Uani d . 1 . .
    H H63 0.3692 1.2456 0.2194 0.069 Uiso calc R 1 . .
    C C64 0.40330(8) 1.0253(5) 0.22976(7) 0.0570(9) Uani d . 1 . .
    H H64 0.4202 1.1027 0.2222 0.068 Uiso calc R 1 . .
    C C65 0.31284(8) 1.1083(5) 0.24011(7) 0.0554(8) Uani d . 1 . .
    C C66 0.30633(8) 1.2711(6) 0.21395(8) 0.0984(13) Uani d . 1 . .
    H H66A 0.3220 1.3839 0.2164 0.128 Uiso calc R 1 . .
    H H66B 0.2848 1.3282 0.2148 0.128 Uiso calc R 1 . .
    H H66C 0.3081 1.2033 0.1942 0.128 Uiso calc R 1 . .
    C C67 0.28577(8) 0.9443(6) 0.23752(10) 0.1012(14) Uani d . 1 . .
    H H67A 0.2864 0.8687 0.2182 0.132 Uiso calc R 1 . .
    H H67B 0.2652 1.0144 0.2381 0.132 Uiso calc R 1 . .
    H H67C 0.2886 0.8461 0.2546 0.132 Uiso calc R 1 . .
    C C68 0.31128(8) 1.2240(6) 0.27122(8) 0.0887(12) Uani d . 1 . .
    H H68A 0.3141 1.1236 0.2880 0.123 Uiso calc R 1 . .
    H H68B 0.2905 1.2922 0.2719 0.123 Uiso calc R 1 . .
    H H68C 0.3282 1.3289 0.2733 0.123 Uiso calc R 1 . .
loop_
    _atom_site_aniso_label
    _atom_site_aniso_U_11
    _atom_site_aniso_U_22
    _atom_site_aniso_U_33
    _atom_site_aniso_U_12
    _atom_site_aniso_U_13
    _atom_site_aniso_U_23
    O1 0.0684(16) 0.0598(15) 0.107(2) -0.0006(13) 0.0149(13) 0.0237(15)
    O2 0.0815(17) 0.0480(14) 0.106(2) 0.0022(13) 0.0130(14) 0.0113(14)
    O3 0.081(3) 0.036(2) 0.332(7) 0.000 0.016(3) 0.000
    C1 0.059(2) 0.050(2) 0.055(2) 0.0021(18) 0.0105(16) 0.0025(17)
    C2 0.054(2) 0.053(2) 0.049(2) 0.0001(18) 0.0108(15) -0.0013(16)
    C3 0.054(2) 0.058(2) 0.058(2) -0.0018(17) 0.0104(16) 0.0071(16)
    C4 0.057(2) 0.062(2) 0.064(2) 0.0006(17) 0.0066(16) 0.0128(18)
    C5 0.051(2) 0.051(2) 0.0484(19) 0.0035(17) 0.0133(15) 0.0062(15)
    C6 0.064(2) 0.057(2) 0.048(2) 0.0030(18) 0.0105(16) 0.0040(16)
    C7 0.054(2) 0.053(2) 0.0443(19) 0.0046(17) 0.0059(15) 0.0060(15)
    C8 0.053(2) 0.069(2) 0.086(3) 0.0052(19) 0.0015(18) 0.022(2)
    C9 0.057(2) 0.066(2) 0.076(3) -0.0001(19) 0.0036(18) 0.0237(19)
    C10 0.052(2) 0.059(2) 0.0396(18) 0.0071(17) 0.0036(14) -0.0024(16)
    C11 0.056(2) 0.070(2) 0.077(3) 0.0150(19) 0.0045(18) 0.017(2)
    C12 0.059(2) 0.060(2) 0.082(3) 0.0062(19) 0.0071(19) 0.0227(19)
    C13 0.055(2) 0.055(2) 0.062(2) 0.0012(18) 0.0118(16) 0.0019(16)
    C14 0.054(2) 0.053(2) 0.049(2) -0.0008(17) 0.0067(15) 0.0050(16)
    C15 0.053(2) 0.070(2) 0.075(3) -0.0006(19) 0.0177(17) 0.0171(19)
    C16 0.063(2) 0.070(2) 0.075(3) 0.005(2) 0.0118(19) 0.0223(19)
    C17 0.054(2) 0.056(2) 0.0454(19) 0.0002(17) 0.0033(15) 0.0007(16)
    C18 0.055(2) 0.076(3) 0.077(3) -0.0073(19) 0.0105(18) 0.024(2)
    C19 0.055(2) 0.064(2) 0.086(3) -0.0021(19) 0.0052(19) 0.0267(19)
    C20 0.053(2) 0.075(2) 0.048(2) 0.0003(19) 0.0033(15) -0.0044(18)
    C21 0.068(3) 0.098(3) 0.097(3) -0.013(2) 0.012(2) -0.006(2)
    C22 0.072(3) 0.148(4) 0.060(3) 0.001(2) 0.0227(19) -0.015(2)
    C23 0.058(2) 0.114(3) 0.072(3) 0.012(2) 0.0023(18) 0.010(2)
    C24 0.058(2) 0.067(2) 0.055(2) 0.0061(18) -0.0008(16) 0.0030(18)
    C25 0.099(3) 0.126(3) 0.073(3) 0.041(3) 0.006(2) 0.031(2)
    C26 0.062(3) 0.101(3) 0.175(5) -0.005(2) -0.030(3) -0.027(3)
    C27 0.074(3) 0.100(3) 0.074(3) 0.014(2) 0.012(2) -0.008(2)
    C28 0.069(2) 0.049(2) 0.055(2) 0.0024(19) 0.0134(17) -0.0054(17)
    C29 0.064(2) 0.048(2) 0.048(2) 0.0015(18) 0.0161(16) -0.0042(15)
    C30 0.067(2) 0.059(2) 0.058(2) 0.0008(18) 0.0115(17) 0.0045(17)
    C31 0.062(2) 0.059(2) 0.059(2) -0.0003(18) 0.0093(16) 0.0041(17)
    C32 0.061(2) 0.046(2) 0.052(2) 0.0036(18) 0.0117(16) -0.0029(16)
    C33 0.073(2) 0.052(2) 0.054(2) 0.0012(19) 0.0167(17) -0.0035(16)
    C34 0.065(2) 0.058(2) 0.049(2) 0.0037(19) 0.0109(16) -0.0072(17)
    C35 0.060(2) 0.061(2) 0.075(3) 0.0040(19) 0.0121(18) -0.0022(19)
    C36 0.075(3) 0.061(2) 0.074(3) -0.006(2) 0.015(2) 0.0010(19)
    C37 0.065(2) 0.062(2) 0.052(2) -0.001(2) 0.0042(17) -0.0049(17)
    C38 0.058(2) 0.079(3) 0.072(3) 0.005(2) -0.0030(18) 0.004(2)
    C39 0.065(2) 0.061(2) 0.071(3) 0.006(2) 0.0033(18) 0.0053(18)
    C40 0.069(2) 0.049(2) 0.056(2) -0.0004(18) 0.0148(17) 0.0010(16)
    C41 0.064(2) 0.051(2) 0.049(2) -0.0018(18) 0.0099(16) 0.0044(16)
    C42 0.060(2) 0.069(2) 0.068(2) -0.0015(19) 0.0192(17) 0.0224(19)
    C43 0.069(2) 0.055(2) 0.064(2) -0.0048(19) 0.0135(18) 0.0155(17)
    C44 0.059(2) 0.051(2) 0.0366(18) -0.0042(17) 0.0027(14) 0.0015(15)
    C45 0.063(2) 0.063(2) 0.082(3) -0.0110(19) 0.0137(19) 0.021(2)
    C46 0.068(3) 0.050(2) 0.091(3) -0.007(2) 0.004(2) 0.0208(19)
    C47 0.055(2) 0.081(3) 0.071(3) -0.008(2) -0.0033(18) -0.004(2)
    C48 0.093(3) 0.177(6) 0.095(4) -0.069(4) -0.007(3) 0.087(4)
    C49 0.070(3) 0.120(4) 0.180(7) 0.003(3) 0.057(4) -0.020(4)
    C50 0.101(3) 0.139(4) 0.109(4) -0.046(3) -0.010(3) -0.020(3)
    C51 0.058(2) 0.058(2) 0.046(2) -0.0061(17) 0.0041(15) 0.0049(16)
    C52 0.083(3) 0.104(3) 0.065(3) 0.017(2) 0.0042(19) 0.029(2)
    C53 0.066(3) 0.096(3) 0.109(3) -0.017(2) -0.002(2) 0.005(2)
    C54 0.086(3) 0.093(3) 0.068(3) 0.014(2) 0.010(2) -0.005(2)
    C55 0.076(4) 0.038(3) 0.114(5) 0.000 0.017(3) 0.000
    C56 0.065(2) 0.0397(19) 0.063(2) -0.0012(17) 0.0130(17) -0.0012(16)
    C57 0.063(2) 0.0414(19) 0.070(2) -0.0032(15) 0.0114(18) 0.0011(16)
    C58 0.073(3) 0.0409(19) 0.073(2) 0.0005(19) 0.0110(18) -0.0013(17)
    C59 0.070(2) 0.0397(19) 0.054(2) -0.0034(17) 0.0093(17) -0.0054(16)
    C60 0.075(3) 0.044(2) 0.090(3) -0.006(2) 0.013(2) 0.0126(18)
    C61 0.066(3) 0.059(2) 0.085(3) -0.0039(19) 0.0184(19) 0.015(2)
    C62 0.064(2) 0.047(2) 0.0414(19) -0.0034(17) 0.0048(15) -0.0054(15)
    C63 0.078(3) 0.047(2) 0.048(2) -0.0015(19) 0.0051(17) 0.0064(16)
    C64 0.068(2) 0.050(2) 0.055(2) -0.0060(18) 0.0155(17) 0.0035(16)
    C65 0.064(2) 0.057(2) 0.045(2) -0.0012(18) 0.0024(15) -0.0043(16)
    C66 0.101(3) 0.122(3) 0.071(3) 0.033(3) 0.004(2) 0.027(2)
    C67 0.069(3) 0.091(3) 0.142(4) -0.006(2) -0.006(2) -0.011(3)
    C68 0.085(3) 0.112(3) 0.070(3) 0.021(2) 0.011(2) -0.021(2)
_geom_special_details
;
All e.s.d.'s (except the e.s.d. in the dihedral angle between two l.s. planes)
are estimated using the full covariance matrix. The cell e.s.d.'s are taken
into account individually in the estimation of e.s.d.'s in distances, angles
and torsion angles; correlations between e.s.d.'s in cell parameters are only
used when they are defined by crystal symmetry. An approximate (isotropic)
treatment of cell e.s.d.'s is used for estimating e.s.d.'s involving l.s.
planes.
;
loop_
    _geom_bond_atom_site_label_1
    _geom_bond_atom_site_label_2
    _geom_bond_site_symmetry_2
    _geom_bond_distance
    _geom_bond_publ_flag
    O1 C1 . 1.213(3) ?
    O2 C28 . 1.219(3) ?
    O3 C55 . 1.207(5) ?
    C1 C5 . 1.479(4) ?
    C1 C2 . 1.482(4) ?
    C2 C13 . 1.331(4) ?
    C2 C3 . 1.489(4) ?
    C3 C4 . 1.532(3) ?
    C3 H3A . 0.9700 ?
    C3 H3B . 0.9700 ?
    C4 C5 . 1.496(4) ?
    C4 H4A . 0.9700 ?
    C4 H4B . 0.9700 ?
    C5 C6 . 1.339(4) ?
    C6 C7 . 1.446(4) ?
    C6 H6 . 0.9300 ?
    C7 C12 . 1.383(4) ?
    C7 C8 . 1.383(4) ?
    C8 C9 . 1.381(4) ?
    C8 H8 . 0.9300 ?
    C9 C10 . 1.389(4) ?
    C9 H9 . 0.9300 ?
    C10 C11 . 1.379(4) ?
    C10 C20 . 1.511(4) ?
    C11 C12 . 1.378(4) ?
    C11 H11 . 0.9300 ?
    C12 H12 . 0.9300 ?
    C13 C14 . 1.459(4) ?
    C13 H13 . 0.9300 ?
    C14 C15 . 1.374(4) ?
    C14 C19 . 1.384(4) ?
    C15 C16 . 1.381(4) ?
    C15 H15 . 0.9300 ?
    C16 C17 . 1.388(4) ?
    C16 H16 . 0.9300 ?
    C17 C18 . 1.359(4) ?
    C17 C24 . 1.534(4) ?
    C18 C19 . 1.383(4) ?
    C18 H18 . 0.9300 ?
    C19 H19 . 0.9300 ?
    C20 C21 . 1.523(4) ?
    C20 C23 . 1.536(4) ?
    C20 C22 . 1.545(4) ?
    C21 H21A . 0.9600 ?
    C21 H21B . 0.9600 ?
    C21 H21C . 0.9600 ?
    C22 H22A . 0.9600 ?
    C22 H22B . 0.9600 ?
    C22 H22C . 0.9600 ?
    C23 H23A . 0.9600 ?
    C23 H23B . 0.9600 ?
    C23 H23C . 0.9600 ?
    C24 C26 . 1.520(4) ?
    C24 C27 . 1.527(4) ?
    C24 C25 . 1.528(4) ?
    C25 H25A . 0.9600 ?
    C25 H25B . 0.9600 ?
    C25 H25C . 0.9600 ?
    C26 H26A . 0.9600 ?
    C26 H26B . 0.9600 ?
    C26 H26C . 0.9600 ?
    C27 H27A . 0.9600 ?
    C27 H27B . 0.9600 ?
    C27 H27C . 0.9600 ?
    C28 C32 . 1.479(4) ?
    C28 C29 . 1.488(4) ?
    C29 C40 . 1.334(4) ?
    C29 C30 . 1.489(4) ?
    C30 C31 . 1.532(4) ?
    C30 H30A . 0.9700 ?
    C30 H30B . 0.9700 ?
    C31 C32 . 1.492(4) ?
    C31 H31A . 0.9700 ?
    C31 H31B . 0.9700 ?
    C32 C33 . 1.337(4) ?
    C33 C34 . 1.460(4) ?
    C33 H33 . 0.9300 ?
    C34 C35 . 1.387(4) ?
    C34 C39 . 1.394(4) ?
    C35 C36 . 1.382(4) ?
    C35 H35 . 0.9300 ?
    C36 C37 . 1.381(4) ?
    C36 H36 . 0.9300 ?
    C37 C38 . 1.370(4) ?
    C37 C47 . 1.528(4) ?
    C38 C39 . 1.380(4) ?
    C38 H38 . 0.9300 ?
    C39 H39 . 0.9300 ?
    C40 C41 . 1.456(4) ?
    C40 H40 . 0.9300 ?
    C41 C42 . 1.374(4) ?
    C41 C46 . 1.399(4) ?
    C42 C43 . 1.374(4) ?
    C42 H42 . 0.9300 ?
    C43 C44 . 1.387(4) ?
    C43 H43 . 0.9300 ?
    C44 C45 . 1.375(4) ?
    C44 C51 . 1.521(4) ?
    C45 C46 . 1.366(4) ?
    C45 H45 . 0.9300 ?
    C46 H46 . 0.9300 ?
    C47 C49 . 1.505(5) ?
    C47 C50 . 1.512(4) ?
    C47 C48 . 1.513(4) ?
    C48 H48A . 0.9600 ?
    C48 H48B . 0.9600 ?
    C48 H48C . 0.9600 ?
    C49 H49A . 0.9600 ?
    C49 H49B . 0.9600 ?
    C49 H49C . 0.9600 ?
    C50 H50A . 0.9600 ?
    C50 H50B . 0.9600 ?
    C50 H50C . 0.9600 ?
    C51 C53 . 1.524(4) ?
    C51 C52 . 1.533(4) ?
    C51 C54 . 1.539(4) ?
    C52 H52A . 0.9600 ?
    C52 H52B . 0.9600 ?
    C52 H52C . 0.9600 ?
    C53 H53A . 0.9600 ?
    C53 H53B . 0.9600 ?
    C53 H53C . 0.9600 ?
    C54 H54A . 0.9600 ?
    C54 H54B . 0.9600 ?
    C54 H54C . 0.9600 ?
    C55 C56 2_655 1.476(4) ?
    C55 C56 . 1.476(4) ?
    C56 C58 . 1.337(4) ?
    C56 C57 . 1.476(4) ?
    C57 C57 2_655 1.534(5) ?
    C57 H57A . 0.9700 ?
    C57 H57B . 0.9700 ?
    C58 C59 . 1.460(4) ?
    C58 H58 . 0.9300 ?
    C59 C64 . 1.373(4) ?
    C59 C60 . 1.391(4) ?
    C60 C61 . 1.378(4) ?
    C60 H60 . 0.9300 ?
    C61 C62 . 1.372(4) ?
    C61 H61 . 0.9300 ?
    C62 C63 . 1.392(4) ?
    C62 C65 . 1.520(4) ?
    C63 C64 . 1.379(4) ?
    C63 H63 . 0.9300 ?
    C64 H64 . 0.9300 ?
    C65 C67 . 1.518(4) ?
    C65 C68 . 1.529(4) ?
    C65 C66 . 1.530(4) ?
    C66 H66A . 0.9600 ?
    C66 H66B . 0.9600 ?
    C66 H66C . 0.9600 ?
    C67 H67A . 0.9600 ?
    C67 H67B . 0.9600 ?
    C67 H67C . 0.9600 ?
    C68 H68A . 0.9600 ?
    C68 H68B . 0.9600 ?
    C68 H68C . 0.9600 ?
loop_
    _geom_angle_atom_site_label_1
    _geom_angle_atom_site_label_2
    _geom_angle_atom_site_label_3
    _geom_angle_site_symmetry_1
    _geom_angle_site_symmetry_3
    _geom_angle
    _geom_angle_publ_flag
    O1 C1 C5 . . 126.1(3) ?
    O1 C1 C2 . . 125.7(3) ?
    C5 C1 C2 . . 108.2(3) ?
    C13 C2 C1 . . 119.8(3) ?
    C13 C2 C3 . . 131.5(3) ?
    C1 C2 C3 . . 108.7(3) ?
    C2 C3 C4 . . 107.5(2) ?
    C2 C3 H3A . . 110.2 ?
    C4 C3 H3A . . 110.2 ?
    C2 C3 H3B . . 110.2 ?
    C4 C3 H3B . . 110.2 ?
    H3A C3 H3B . . 108.5 ?
    C5 C4 C3 . . 106.2(2) ?
    C5 C4 H4A . . 110.5 ?
    C3 C4 H4A . . 110.5 ?
    C5 C4 H4B . . 110.5 ?
    C3 C4 H4B . . 110.5 ?
    H4A C4 H4B . . 108.7 ?
    C6 C5 C1 . . 119.3(3) ?
    C6 C5 C4 . . 131.4(3) ?
    C1 C5 C4 . . 109.2(3) ?
    C5 C6 C7 . . 131.6(3) ?
    C5 C6 H6 . . 114.2 ?
    C7 C6 H6 . . 114.2 ?
    C12 C7 C8 . . 115.7(3) ?
    C12 C7 C6 . . 119.0(3) ?
    C8 C7 C6 . . 125.2(3) ?
    C9 C8 C7 . . 122.3(3) ?
    C9 C8 H8 . . 118.9 ?
    C7 C8 H8 . . 118.9 ?
    C8 C9 C10 . . 122.1(3) ?
    C8 C9 H9 . . 119.0 ?
    C10 C9 H9 . . 119.0 ?
    C11 C10 C9 . . 115.1(3) ?
    C11 C10 C20 . . 123.8(3) ?
    C9 C10 C20 . . 121.1(3) ?
    C12 C11 C10 . . 122.9(3) ?
    C12 C11 H11 . . 118.5 ?
    C10 C11 H11 . . 118.5 ?
    C11 C12 C7 . . 121.8(3) ?
    C11 C12 H12 . . 119.1 ?
    C7 C12 H12 . . 119.1 ?
    C2 C13 C14 . . 131.5(3) ?
    C2 C13 H13 . . 114.3 ?
    C14 C13 H13 . . 114.3 ?
    C15 C14 C19 . . 116.6(3) ?
    C15 C14 C13 . . 125.4(3) ?
    C19 C14 C13 . . 118.0(3) ?
    C14 C15 C16 . . 121.6(3) ?
    C14 C15 H15 . . 119.2 ?
    C16 C15 H15 . . 119.2 ?
    C15 C16 C17 . . 121.5(3) ?
    C15 C16 H16 . . 119.3 ?
    C17 C16 H16 . . 119.3 ?
    C18 C17 C16 . . 116.8(3) ?
    C18 C17 C24 . . 121.3(3) ?
    C16 C17 C24 . . 121.8(3) ?
    C17 C18 C19 . . 122.0(3) ?
    C17 C18 H18 . . 119.0 ?
    C19 C18 H18 . . 119.0 ?
    C18 C19 C14 . . 121.5(3) ?
    C18 C19 H19 . . 119.3 ?
    C14 C19 H19 . . 119.3 ?
    C10 C20 C21 . . 112.4(3) ?
    C10 C20 C23 . . 112.0(3) ?
    C21 C20 C23 . . 108.2(3) ?
    C10 C20 C22 . . 107.4(2) ?
    C21 C20 C22 . . 108.2(3) ?
    C23 C20 C22 . . 108.4(3) ?
    C20 C21 H21A . . 109.5 ?
    C20 C21 H21B . . 109.5 ?
    H21A C21 H21B . . 109.5 ?
    C20 C21 H21C . . 109.5 ?
    H21A C21 H21C . . 109.5 ?
    H21B C21 H21C . . 109.5 ?
    C20 C22 H22A . . 109.5 ?
    C20 C22 H22B . . 109.5 ?
    H22A C22 H22B . . 109.5 ?
    C20 C22 H22C . . 109.5 ?
    H22A C22 H22C . . 109.5 ?
    H22B C22 H22C . . 109.5 ?
    C20 C23 H23A . . 109.5 ?
    C20 C23 H23B . . 109.5 ?
    H23A C23 H23B . . 109.5 ?
    C20 C23 H23C . . 109.5 ?
    H23A C23 H23C . . 109.5 ?
    H23B C23 H23C . . 109.5 ?
    C26 C24 C27 . . 108.8(3) ?
    C26 C24 C25 . . 108.4(3) ?
    C27 C24 C25 . . 107.8(3) ?
    C26 C24 C17 . . 111.0(3) ?
    C27 C24 C17 . . 108.2(2) ?
    C25 C24 C17 . . 112.5(3) ?
    C24 C25 H25A . . 109.5 ?
    C24 C25 H25B . . 109.5 ?
    H25A C25 H25B . . 109.5 ?
    C24 C25 H25C . . 109.5 ?
    H25A C25 H25C . . 109.5 ?
    H25B C25 H25C . . 109.5 ?
    C24 C26 H26A . . 109.5 ?
    C24 C26 H26B . . 109.5 ?
    H26A C26 H26B . . 109.5 ?
    C24 C26 H26C . . 109.5 ?
    H26A C26 H26C . . 109.5 ?
    H26B C26 H26C . . 109.5 ?
    C24 C27 H27A . . 109.5 ?
    C24 C27 H27B . . 109.5 ?
    H27A C27 H27B . . 109.5 ?
    C24 C27 H27C . . 109.5 ?
    H27A C27 H27C . . 109.5 ?
    H27B C27 H27C . . 109.5 ?
    O2 C28 C32 . . 125.8(3) ?
    O2 C28 C29 . . 126.2(3) ?
    C32 C28 C29 . . 108.1(3) ?
    C40 C29 C28 . . 120.1(3) ?
    C40 C29 C30 . . 131.0(3) ?
    C28 C29 C30 . . 108.9(3) ?
    C29 C30 C31 . . 107.1(2) ?
    C29 C30 H30A . . 110.3 ?
    C31 C30 H30A . . 110.3 ?
    C29 C30 H30B . . 110.3 ?
    C31 C30 H30B . . 110.3 ?
    H30A C30 H30B . . 108.6 ?
    C32 C31 C30 . . 106.8(2) ?
    C32 C31 H31A . . 110.4 ?
    C30 C31 H31A . . 110.4 ?
    C32 C31 H31B . . 110.4 ?
    C30 C31 H31B . . 110.4 ?
    H31A C31 H31B . . 108.6 ?
    C33 C32 C28 . . 120.5(3) ?
    C33 C32 C31 . . 130.4(3) ?
    C28 C32 C31 . . 109.1(3) ?
    C32 C33 C34 . . 130.9(3) ?
    C32 C33 H33 . . 114.5 ?
    C34 C33 H33 . . 114.5 ?
    C35 C34 C39 . . 116.2(3) ?
    C35 C34 C33 . . 125.1(3) ?
    C39 C34 C33 . . 118.7(3) ?
    C36 C35 C34 . . 121.4(3) ?
    C36 C35 H35 . . 119.3 ?
    C34 C35 H35 . . 119.3 ?
    C37 C36 C35 . . 122.5(3) ?
    C37 C36 H36 . . 118.7 ?
    C35 C36 H36 . . 118.7 ?
    C38 C37 C36 . . 115.7(3) ?
    C38 C37 C47 . . 122.7(3) ?
    C36 C37 C47 . . 121.6(3) ?
    C37 C38 C39 . . 123.0(3) ?
    C37 C38 H38 . . 118.5 ?
    C39 C38 H38 . . 118.5 ?
    C38 C39 C34 . . 121.1(3) ?
    C38 C39 H39 . . 119.4 ?
    C34 C39 H39 . . 119.4 ?
    C29 C40 C41 . . 130.3(3) ?
    C29 C40 H40 . . 114.9 ?
    C41 C40 H40 . . 114.9 ?
    C42 C41 C46 . . 115.6(3) ?
    C42 C41 C40 . . 125.9(3) ?
    C46 C41 C40 . . 118.5(3) ?
    C43 C42 C41 . . 122.6(3) ?
    C43 C42 H42 . . 118.7 ?
    C41 C42 H42 . . 118.7 ?
    C42 C43 C44 . . 121.6(3) ?
    C42 C43 H43 . . 119.2 ?
    C44 C43 H43 . . 119.2 ?
    C45 C44 C43 . . 115.9(3) ?
    C45 C44 C51 . . 121.8(3) ?
    C43 C44 C51 . . 122.1(3) ?
    C46 C45 C44 . . 122.7(3) ?
    C46 C45 H45 . . 118.7 ?
    C44 C45 H45 . . 118.7 ?
    C45 C46 C41 . . 121.5(3) ?
    C45 C46 H46 . . 119.2 ?
    C41 C46 H46 . . 119.2 ?
    C49 C47 C50 . . 108.2(3) ?
    C49 C47 C48 . . 107.9(4) ?
    C50 C47 C48 . . 108.7(3) ?
    C49 C47 C37 . . 112.5(3) ?
    C50 C47 C37 . . 108.6(3) ?
    C48 C47 C37 . . 110.9(3) ?
    C47 C48 H48A . . 109.5 ?
    C47 C48 H48B . . 109.5 ?
    H48A C48 H48B . . 109.5 ?
    C47 C48 H48C . . 109.5 ?
    H48A C48 H48C . . 109.5 ?
    H48B C48 H48C . . 109.5 ?
    C47 C49 H49A . . 109.5 ?
    C47 C49 H49B . . 109.5 ?
    H49A C49 H49B . . 109.5 ?
    C47 C49 H49C . . 109.5 ?
    H49A C49 H49C . . 109.5 ?
    H49B C49 H49C . . 109.5 ?
    C47 C50 H50A . . 109.5 ?
    C47 C50 H50B . . 109.5 ?
    H50A C50 H50B . . 109.5 ?
    C47 C50 H50C . . 109.5 ?
    H50A C50 H50C . . 109.5 ?
    H50B C50 H50C . . 109.5 ?
    C44 C51 C53 . . 112.3(3) ?
    C44 C51 C52 . . 112.2(3) ?
    C53 C51 C52 . . 108.0(3) ?
    C44 C51 C54 . . 108.2(2) ?
    C53 C51 C54 . . 108.3(3) ?
    C52 C51 C54 . . 107.6(3) ?
    C51 C52 H52A . . 109.5 ?
    C51 C52 H52B . . 109.5 ?
    H52A C52 H52B . . 109.5 ?
    C51 C52 H52C . . 109.5 ?
    H52A C52 H52C . . 109.5 ?
    H52B C52 H52C . . 109.5 ?
    C51 C53 H53A . . 109.5 ?
    C51 C53 H53B . . 109.5 ?
    H53A C53 H53B . . 109.5 ?
    C51 C53 H53C . . 109.5 ?
    H53A C53 H53C . . 109.5 ?
    H53B C53 H53C . . 109.5 ?
    C51 C54 H54A . . 109.5 ?
    C51 C54 H54B . . 109.5 ?
    H54A C54 H54B . . 109.5 ?
    C51 C54 H54C . . 109.5 ?
    H54A C54 H54C . . 109.5 ?
    H54B C54 H54C . . 109.5 ?
    O3 C55 C56 . 2_655 125.6(2) ?
    O3 C55 C56 . . 125.6(2) ?
    C56 C55 C56 2_655 . 108.8(4) ?
    C58 C56 C55 . . 120.0(3) ?
    C58 C56 C57 . . 131.7(3) ?
    C55 C56 C57 . . 108.2(3) ?
    C56 C57 C57 . 2_655 106.69(17) ?
    C56 C57 H57A . . 110.4 ?
    C57 C57 H57A 2_655 . 110.4 ?
    C56 C57 H57B . . 110.4 ?
    C57 C57 H57B 2_655 . 110.4 ?
    H57A C57 H57B . . 108.6 ?
    C56 C58 C59 . . 129.4(3) ?
    C56 C58 H58 . . 115.3 ?
    C59 C58 H58 . . 115.3 ?
    C64 C59 C60 . . 116.6(3) ?
    C64 C59 C58 . . 124.9(3) ?
    C60 C59 C58 . . 118.5(3) ?
    C61 C60 C59 . . 121.8(3) ?
    C61 C60 H60 . . 119.1 ?
    C59 C60 H60 . . 119.1 ?
    C62 C61 C60 . . 122.0(3) ?
    C62 C61 H61 . . 119.0 ?
    C60 C61 H61 . . 119.0 ?
    C61 C62 C63 . . 116.0(3) ?
    C61 C62 C65 . . 121.8(3) ?
    C63 C62 C65 . . 122.2(3) ?
    C64 C63 C62 . . 122.3(3) ?
    C64 C63 H63 . . 118.8 ?
    C62 C63 H63 . . 118.8 ?
    C59 C64 C63 . . 121.3(3) ?
    C59 C64 H64 . . 119.3 ?
    C63 C64 H64 . . 119.3 ?
    C67 C65 C62 . . 111.9(3) ?
    C67 C65 C68 . . 108.0(3) ?
    C62 C65 C68 . . 108.0(2) ?
    C67 C65 C66 . . 108.2(3) ?
    C62 C65 C66 . . 112.6(3) ?
    C68 C65 C66 . . 107.9(3) ?
    C65 C66 H66A . . 109.5 ?
    C65 C66 H66B . . 109.5 ?
    H66A C66 H66B . . 109.5 ?
    C65 C66 H66C . . 109.5 ?
    H66A C66 H66C . . 109.5 ?
    H66B C66 H66C . . 109.5 ?
    C65 C67 H67A . . 109.5 ?
    C65 C67 H67B . . 109.5 ?
    H67A C67 H67B . . 109.5 ?
    C65 C67 H67C . . 109.5 ?
    H67A C67 H67C . . 109.5 ?
    H67B C67 H67C . . 109.5 ?
    C65 C68 H68A . . 109.5 ?
    C65 C68 H68B . . 109.5 ?
    H68A C68 H68B . . 109.5 ?
    C65 C68 H68C . . 109.5 ?
    H68A C68 H68C . . 109.5 ?
    H68B C68 H68C . . 109.5 ?
loop_
    _geom_torsion_atom_site_label_1
    _geom_torsion_atom_site_label_2
    _geom_torsion_atom_site_label_3
    _geom_torsion_atom_site_label_4
    _geom_torsion_site_symmetry_1
    _geom_torsion_site_symmetry_2
    _geom_torsion_site_symmetry_3
    _geom_torsion_site_symmetry_4
    _geom_torsion
    _geom_torsion_publ_flag
    O1 C1 C2 C13 . . . . 2.8(5) ?
    C5 C1 C2 C13 . . . . -177.0(3) ?
    O1 C1 C2 C3 . . . . -179.5(3) ?
    C5 C1 C2 C3 . . . . 0.8(3) ?
    C13 C2 C3 C4 . . . . 179.5(3) ?
    C1 C2 C3 C4 . . . . 2.1(3) ?
    C2 C3 C4 C5 . . . . -4.1(3) ?
    O1 C1 C5 C6 . . . . -0.8(5) ?
    C2 C1 C5 C6 . . . . 178.9(3) ?
    O1 C1 C5 C4 . . . . 176.9(3) ?
    C2 C1 C5 C4 . . . . -3.4(3) ?
    C3 C4 C5 C6 . . . . -178.1(3) ?
    C3 C4 C5 C1 . . . . 4.6(3) ?
    C1 C5 C6 C7 . . . . 176.5(3) ?
    C4 C5 C6 C7 . . . . -0.5(6) ?
    C5 C6 C7 C12 . . . . -175.7(3) ?
    C5 C6 C7 C8 . . . . 0.7(5) ?
    C12 C7 C8 C9 . . . . 1.3(5) ?
    C6 C7 C8 C9 . . . . -175.2(3) ?
    C7 C8 C9 C10 . . . . 1.3(5) ?
    C8 C9 C10 C11 . . . . -3.8(5) ?
    C8 C9 C10 C20 . . . . 173.7(3) ?
    C9 C10 C11 C12 . . . . 4.1(5) ?
    C20 C10 C11 C12 . . . . -173.4(3) ?
    C10 C11 C12 C7 . . . . -1.7(5) ?
    C8 C7 C12 C11 . . . . -1.1(5) ?
    C6 C7 C12 C11 . . . . 175.6(3) ?
    C1 C2 C13 C14 . . . . 174.1(3) ?
    C3 C2 C13 C14 . . . . -3.0(6) ?
    C2 C13 C14 C15 . . . . 10.0(5) ?
    C2 C13 C14 C19 . . . . -169.6(3) ?
    C19 C14 C15 C16 . . . . 2.4(5) ?
    C13 C14 C15 C16 . . . . -177.2(3) ?
    C14 C15 C16 C17 . . . . 0.1(5) ?
    C15 C16 C17 C18 . . . . -2.2(5) ?
    C15 C16 C17 C24 . . . . 174.6(3) ?
    C16 C17 C18 C19 . . . . 1.5(5) ?
    C24 C17 C18 C19 . . . . -175.2(3) ?
    C17 C18 C19 C14 . . . . 1.1(5) ?
    C15 C14 C19 C18 . . . . -3.0(5) ?
    C13 C14 C19 C18 . . . . 176.6(3) ?
    C11 C10 C20 C21 . . . . -147.0(3) ?
    C9 C10 C20 C21 . . . . 35.7(4) ?
    C11 C10 C20 C23 . . . . -24.8(4) ?
    C9 C10 C20 C23 . . . . 157.9(3) ?
    C11 C10 C20 C22 . . . . 94.1(4) ?
    C9 C10 C20 C22 . . . . -83.2(4) ?
    C18 C17 C24 C26 . . . . -36.4(4) ?
    C16 C17 C24 C26 . . . . 147.1(3) ?
    C18 C17 C24 C27 . . . . 83.0(4) ?
    C16 C17 C24 C27 . . . . -93.6(4) ?
    C18 C17 C24 C25 . . . . -158.0(3) ?
    C16 C17 C24 C25 . . . . 25.4(4) ?
    O2 C28 C29 C40 . . . . 1.9(5) ?
    C32 C28 C29 C40 . . . . -178.0(3) ?
    O2 C28 C29 C30 . . . . 179.8(3) ?
    C32 C28 C29 C30 . . . . 0.0(3) ?
    C40 C29 C30 C31 . . . . 178.1(3) ?
    C28 C29 C30 C31 . . . . 0.5(3) ?
    C29 C30 C31 C32 . . . . -0.7(3) ?
    O2 C28 C32 C33 . . . . 0.3(5) ?
    C29 C28 C32 C33 . . . . -179.9(3) ?
    O2 C28 C32 C31 . . . . 179.7(3) ?
    C29 C28 C32 C31 . . . . -0.4(3) ?
    C30 C31 C32 C33 . . . . -179.9(3) ?
    C30 C31 C32 C28 . . . . 0.7(3) ?
    C28 C32 C33 C34 . . . . 179.3(3) ?
    C31 C32 C33 C34 . . . . 0.0(5) ?
    C32 C33 C34 C35 . . . . 1.1(5) ?
    C32 C33 C34 C39 . . . . -176.3(3) ?
    C39 C34 C35 C36 . . . . 0.7(5) ?
    C33 C34 C35 C36 . . . . -176.8(3) ?
    C34 C35 C36 C37 . . . . 1.4(5) ?
    C35 C36 C37 C38 . . . . -3.4(5) ?
    C35 C36 C37 C47 . . . . 178.0(3) ?
    C36 C37 C38 C39 . . . . 3.5(5) ?
    C47 C37 C38 C39 . . . . -178.0(3) ?
    C37 C38 C39 C34 . . . . -1.5(5) ?
    C35 C34 C39 C38 . . . . -0.6(5) ?
    C33 C34 C39 C38 . . . . 177.0(3) ?
    C28 C29 C40 C41 . . . . 173.8(3) ?
    C30 C29 C40 C41 . . . . -3.6(6) ?
    C29 C40 C41 C42 . . . . 10.0(5) ?
    C29 C40 C41 C46 . . . . -167.0(3) ?
    C46 C41 C42 C43 . . . . 3.5(5) ?
    C40 C41 C42 C43 . . . . -173.6(3) ?
    C41 C42 C43 C44 . . . . 0.0(5) ?
    C42 C43 C44 C45 . . . . -2.4(5) ?
    C42 C43 C44 C51 . . . . 172.6(3) ?
    C43 C44 C45 C46 . . . . 1.3(5) ?
    C51 C44 C45 C46 . . . . -173.7(3) ?
    C44 C45 C46 C41 . . . . 2.2(5) ?
    C42 C41 C46 C45 . . . . -4.5(5) ?
    C40 C41 C46 C45 . . . . 172.8(3) ?
    C38 C37 C47 C49 . . . . 23.2(5) ?
    C36 C37 C47 C49 . . . . -158.4(4) ?
    C38 C37 C47 C50 . . . . -96.5(4) ?
    C36 C37 C47 C50 . . . . 81.9(4) ?
    C38 C37 C47 C48 . . . . 144.1(4) ?
    C36 C37 C47 C48 . . . . -37.5(5) ?
    C45 C44 C51 C53 . . . . -33.2(4) ?
    C43 C44 C51 C53 . . . . 152.1(3) ?
    C45 C44 C51 C52 . . . . -155.1(3) ?
    C43 C44 C51 C52 . . . . 30.2(4) ?
    C45 C44 C51 C54 . . . . 86.3(4) ?
    C43 C44 C51 C54 . . . . -88.4(3) ?
    O3 C55 C56 C58 . . . . 6.5(3) ?
    C56 C55 C56 C58 2_655 . . . -173.5(3) ?
    O3 C55 C56 C57 . . . . -176.10(15) ?
    C56 C55 C56 C57 2_655 . . . 3.90(15) ?
    C58 C56 C57 C57 . . . 2_655 167.2(3) ?
    C55 C56 C57 C57 . . . 2_655 -9.8(4) ?
    C55 C56 C58 C59 . . . . 177.1(3) ?
    C57 C56 C58 C59 . . . . 0.4(6) ?
    C56 C58 C59 C64 . . . . 24.2(5) ?
    C56 C58 C59 C60 . . . . -156.7(3) ?
    C64 C59 C60 C61 . . . . -2.5(5) ?
    C58 C59 C60 C61 . . . . 178.3(3) ?
    C59 C60 C61 C62 . . . . 1.8(5) ?
    C60 C61 C62 C63 . . . . 0.3(5) ?
    C60 C61 C62 C65 . . . . -177.1(3) ?
    C61 C62 C63 C64 . . . . -1.7(4) ?
    C65 C62 C63 C64 . . . . 175.7(3) ?
    C60 C59 C64 C63 . . . . 1.1(5) ?
    C58 C59 C64 C63 . . . . -179.7(3) ?
    C62 C63 C64 C59 . . . . 1.0(5) ?
    C61 C62 C65 C67 . . . . -31.6(4) ?
    C63 C62 C65 C67 . . . . 151.2(3) ?
    C61 C62 C65 C68 . . . . 87.2(4) ?
    C63 C62 C65 C68 . . . . -90.0(3) ?
    C61 C62 C65 C66 . . . . -153.7(3) ?
    C63 C62 C65 C66 . . . . 29.0(4) ?
data_global
_journal_date_recd_electronic     2008-07-23
_journal_date_accepted     2008-08-08
_journal_name_full     'Acta Crystallographica, Section E'
_journal_year     2008
_journal_volume     64
_journal_issue      9
_journal_page_first     o1755
_journal_page_last     o1755
_journal_paper_category     QO
_journal_coeditor_code     LH2667
_publ_contact_author_name     'Dr Jingmei Lu'
_publ_contact_author_address
;
College of Life Science,
Northeast Normal University, Changchun,
Jilin Province, 130024, P.R.China.
;
_publ_contact_author_email     lujingmei2008@hotmail.com
_publ_contact_author_fax     '0086-431-85268500'
_publ_contact_author_phone     '0086-431-85268500'
_publ_section_title
;
(<i>E</i>,<i>E</i>)-2,5-Bis(4-<i>tert</i>-butylbenzylidene)cyclopentanone
;
loop_
    _publ_author_name
    _publ_author_address
    'Jian Wei'
;
College of Life Science
Northeast Normal University
Changchun
Jilin Province 130024
People's Republic of China
and
College of Life Science
Changchun Normal University
Changchun
Jilin Province 130017
People's Republic of China
;
    'Guang Liang'
;
College of Agriculture
Jilin Agricultural University
Changchun,
Jilin Province 130118
People's Republic of China
;
    'Yuhong Gai'
;
College of Agriculture
Jilin Agricultural University
Changchun,
Jilin Province 130118
People's Republic of China
;
    'Jingmei Lu'
;
College of Life Science
Changchun Normal University
Changchun
Jilin Province 130017
People's Republic of China
;
